# Supplementary material for: Modeling Propulsion of Soft Magnetic Nanowires
Source: Front Robot AI. 2020 Oct 29;7:595777. doi: 10.3389/frobt.2020.595777 (PMC7806091; doi:10.3389/frobt.2020.595777)
Supplement: Supplementary Video 1 — Twirling-whirling instability of an elastic filament for Cb = 0.5. [file Data_Sheet_1.ZIP]

Archive with 6 entries (6 files):
- VID1_twirling_whirling_instability.mp4
- VID2_two_segment_sp_11.mp4
- VID3_two_segment_sp_15.mp4
- VID4_two_segment_sp_33.mp4
- VID5_jacs_head_forward.mp4
- VID6_jacs_tail_forward.mp4
